# Supplementary material for: Pan-Cancer Analysis Shows Enrichment of Macrophages, Overexpression of Checkpoint Molecules, Inhibitory Cytokines, and Immune Exhaustion Signatures in EMT-High Tumors
Source: Front Oncol. 2022 Jan 12;11:793881. doi: 10.3389/fonc.2021.793881 (PMC8790577; doi:10.3389/fonc.2021.793881)
Supplement: Supplementary file 8 [file Table_1.xlsx]

## Sheet: Sheet1
Supplementary Table 1 | Details of all the cancer types in TCGA dataset
#	Cancer Type		Epithelial	Mesenchymal	Intermediate	Total Samples	Site/body part	Comments
1	Skin Cutaneous Melanoma	SKCM	26	26	50	102	Skin	Included in the study
2	Prostate Adenocarcinoma	PRAD	125	125	245	495	Prostate Glands
3	Colorectal Adenocarcinoma	COADREAD	120	76	182	378	Large Intestine
4	Pancreatic Adenocarcinoma	PAAD	45	45	88	178	Pancreas
5	Bladder Urothelial Carcinoma	BLCA	103	102	202	407	Bladder
6	Uterine Corpus Endometrial Carcinoma	UCEC	47	46	87	180	Uterus
7	Brain Lower Grade Giloma	LGG	126	128	254	508	Brain
8	Stomach Adenocarcinoma	STAD	105	103	205	413	Stomach
9	Testicular Germ Cell Tumors	TGCT	37	29	66	132	Testicles
10	Lung Adenocarcinoma	LUAD	129	132	251	512	Lungs
11	Breast Invasive Carcinoma	BRCA	274	272	544	1090	Breast
12	Cervical and Endocervical Cancers	CESC	77	79	148	304	Endocervix
13	Ovarian Serous Cystadenocarcinoma	OV	75	75	150	300	Ovary
14	Esophageal Carcinoma	ESCA	46	45	90	181	Oesophagus
15	Lung Squamous Cell Carcinoma	LUSC	125	125	248	498	Lungs
16	Giloblastoma Multiforme	GBM	38	39	73	150	Brain or spine
17	Pheochromocytoma and Paraganglioma	PCPG	45	46	86	177	Adrenal Glands
18	Liver Hepatocellular Carcinoma	LIHC	93	94	182	369	Liver
19	Head and Neck Squamous Cell Carcinoma	HNSC	129	130	259	518	Head and neck
20	Sarcoma	SARC	65	67	126	258	Bone and muscles
21	Kidney Renal Papillary Cell Carcinoma	KIRP	74	73	141	288	Kidney
22	Kidney renal clear cell carcinoma	KIRC	135	132	263	530	Kidney
	Total		2039	1989		7968
1	Thyroid Carcinoma	THCA				509	Thyroid gland	Not included because data of CDH1 gene, required for EMT calculation, was not available
2	Acute Myeloid Leukemia	LAML	44	44	85	173	Blood	Not included because it is not a solid cancer type
3	Adrenocortical Carcinoma	ACC	22	21	36	79	Adrenal gland	Not included because of insufficient number of samples
4	Cholangiocarcinoma	CHOL	9	9	18	36	Bile duct
5	Lymphoid Neoplasm Diffuse Large B-cell Lymphoma	DLBC	12	13	23	48	Lymphocytes
6	Kidney Chromophobe	KICH	18	17	31	66	Kidney
7	Mesothelioma	MESO	22	22	43	87	Lungs
8	Uterine Carcinosarcoma	UCS	15	15	27	57	Uterus
9	Uveal Melanoma	UVM	20	20	40	80	Eyes
	Total					1135
