# Supplementary material for: Pan-Cancer Analysis Shows Enrichment of Macrophages, Overexpression of Checkpoint Molecules, Inhibitory Cytokines, and Immune Exhaustion Signatures in EMT-High Tumors
Source: Front Oncol. 2022 Jan 12;11:793881. doi: 10.3389/fonc.2021.793881 (PMC8790577; doi:10.3389/fonc.2021.793881)
Supplement: Supplementary file 9 [file Table_6.xlsx]

## Sheet: medians.3.per.cancer
Cancer Type	EMT Class	VISTA	CTLA4	NOX2	TIM3	ICOS	LAG3	PD-L2	PD1	SIGLEC5	SIGLEC7	TNFRSF18	TNFRSF4	TNFRSF9	PD-L1	FASLG	KIR3DL1	SIGLEC15	IL10	TGFB1	IFNA1	IFNB1	IFNG	IL12A	IL12B	IL1A	IL1B	IL2	IL3	IL4	IL5	IL6	CXCL8	STAT6	TNFA	Type 1 Helper T cells	Monocytes	Macrophages	B cells	CD4+ Memory T cells	CD4+ Naive T cells	CD4+ T Cells	Central Memory CD4+ T cells	Effector Memory CD4+ T cells	CD8+ T cells	Naive CD8+ T cells	Central Memory CD8+ T cells	Memory B cells	Neutrophils
SKCM	EMT-low	-0.389542	-0.380249	-0.677054	-0.677978	-0.492042	-0.466452	-0.487015	-0.528715	-0.646122	-0.615806	-0.167126	-0.558354	-0.579595	-0.259379	-0.495927	-0.308444	-0.182004	-0.480857	-0.342339	-0.140177	-0.419002	-0.416482	-0.407407	-0.32348	-0.0367574	-0.108846	-0.244908	-0.197219	-0.293611	-0.328291	-0.358374	-0.256827	0.264691	-0.313573	0.16335	1.453e-18	0.048695	0.011835	0.0795	0.058365	5.0325e-19	3.156e-19	9.2715e-19	0.03092	0.004873	9.9585e-19	2.5315e-19	2.5115e-19
SKCM	EMT-intermediate	-0.551703	-0.38453	-0.581697	-0.523057	-0.466792	-0.419048	-0.402668	-0.464951	-0.578959	-0.542586	-0.320971	-0.489321	-0.493871	-0.275068	-0.439711	-0.272952	-0.191833	-0.41741	-0.480764	-0.140177	-0.419002	-0.390543	-0.351981	-0.333033	-0.144405	-0.116382	-0.244908	-0.197219	-0.293611	-0.328291	-0.275943	-0.250986	0.0465329	-0.260949	0.1781	9.984e-19	0.070485	0.047315	0.09926	0.08205	-2.0295e-19	-2.1055e-19	-1.35135e-19	0.023165	0.01198	5.5675e-18	3.8745e-19	1.38e-19
SKCM	EMT-high	-0.601066	-0.438208	-0.660466	-0.500555	-0.537479	-0.435621	-0.405539	-0.496811	-0.533014	-0.357473	-0.340915	-0.297863	-0.585051	-0.30365	-0.443393	-0.267087	-0.18828	-0.502064	-0.257884	-0.140177	-0.419002	-0.411285	-0.420543	-0.382296	-0.11608	-0.111833	-0.244908	-0.197219	-0.293611	-0.328291	-0.208391	-0.174598	0.0842941	-0.270881	0.2105	-5.24e-21	0.076425	0.05617	0.100585	0.08042	1.0615e-18	9.3335e-20	1.974e-18	0.011155	0.010983	9.7595e-19	3.754e-18	1.318e-19
PRAD	EMT-low	-0.755634	-0.255632	-0.203659	-0.468616	-0.277026	-0.53732	-0.420986	-0.40451	-0.304369	-0.433727	-0.461984	-0.568329	-0.249929	-0.210543	-0.31503	-0.573736	-0.283318	-0.391426	-0.69009	-0.267158	-0.282502	-0.311387	-0.497172	-0.287073	-0.267884	-0.395731	-0.609411	-0.117923	-0.335589	-0.263671	-0.354071	-0.272047	-0.128609	-0.443723	0.09538	8.478e-19	0.02581	5.71e-05	0.1297	0.009351	-1.405e-20	0.01026	2.364e-18	0.01131	0.006071	0.01248	1.508e-18	1.807e-19
PRAD	EMT-intermediate	-0.312121	-0.206821	-0.334971	-0.310667	-0.259951	-0.297615	-0.366177	-0.237058	-0.332989	-0.330331	-0.289182	-0.31841	-0.277357	-0.240126	-0.260853	-0.573736	-0.264555	-0.359753	-0.264354	-0.267158	-0.282502	-0.295876	-0.279261	-0.278628	-0.244205	-0.356322	-0.609411	-0.117923	-0.335589	-0.263671	-0.302755	-0.312972	0.125828	-0.308575	0.1051	6.051e-19	0.02934	5.376e-19	0.1138	0.006914	6.853e-21	0.01605	1.13e-17	0.00634	0.008941	0.007685	1.401e-18	6.084e-20
PRAD	EMT-high	0.537376	0.0437783	-0.191224	0.297845	-0.133502	0.259302	-0.0954918	0.0668832	-0.134861	0.205805	0.35441	0.453225	-0.282358	-0.362754	-0.137309	-0.573736	-0.24163	-0.120702	0.707561	-0.267158	-0.282502	-0.289003	-0.0847021	-0.154493	-0.207986	-0.229873	-0.088283	-0.117923	-0.335589	-0.263671	-0.222626	-0.311194	0.151945	-0.179979	0.1249	9.294e-19	0.0385	6.2e-19	0.1013	0.004266	2.843e-21	0.01708	2.579e-18	0.0001377	0.01175	0.001467	1.84e-18	1.096e-22
COADREAD	EMT-low	-0.48957	-0.440025	-0.474508	-0.579522	-0.569325	-0.394073	-0.554405	-0.460648	-0.533158	-0.614626	-0.438338	-0.574676	-0.573816	-0.409687	-0.446481	-0.291545	-0.249714	-0.512911	-0.603094	-0.113166	-0.307806	-0.414228	-0.28067	-0.422148	-0.280769	-0.212354	-0.461097	-0.107679	-0.284469	-0.314319	-0.338544	-0.274221	-0.104267	-0.436605	0.1328	8.5775e-19	0.02759	0.02583	0.18285	0.008394	7.84e-20	1.834e-19	0.00101595	0.010915	0.0070605	0.0073835	1.247e-18	5.372e-19
COADREAD	EMT-intermediate	-0.505989	-0.315792	-0.482861	-0.437779	-0.392579	-0.327316	-0.431203	-0.310752	-0.516915	-0.50848	-0.305071	-0.400016	-0.388032	-0.29971	-0.347772	-0.291545	-0.239823	-0.403334	-0.480205	-0.113166	-0.307806	-0.322438	-0.260932	-0.390516	-0.290851	-0.231953	-0.461097	-0.107679	-0.284469	-0.314319	-0.301057	-0.240048	-0.171429	-0.362531	0.1585	1.0575e-18	0.03737	0.021485	0.19325	0.006956	7.7135e-20	1.7025e-19	7.519e-18	0.007843	0.0098795	0.01047	1.4055e-18	5.0575e-19
COADREAD	EMT-high	-0.024766	0.419584	0.536719	0.69406	0.417911	-0.0259738	0.824025	0.108491	0.295879	0.585423	0.00645914	0.134037	0.999554	0.178795	-0.0253177	-0.20136	-0.214724	0.266279	0.307417	-0.113166	-0.307806	-0.0143081	-0.19177	0.105578	-0.220606	0.0161641	-0.461097	-0.107679	-0.284469	-0.314319	0.242431	0.0261812	-0.366128	0.265418	0.118	0.007576	0.061875	0.02921	0.19845	0.02046	7.8461e-21	4.2045e-19	6.7425e-19	0.0081235	0.008341	0.014935	2.267e-19	0.002593
PAAD	EMT-low	-0.296611	-0.480469	-0.629712	-0.676924	-0.427537	-0.569538	-0.502903	-0.524221	-0.511862	-0.650914	-0.609995	-0.647611	-0.397365	-0.307998	-0.485789	-0.544117	-0.280677	-0.536481	-0.594603	-0.329333	-0.419745	-0.339786	-0.570305	-0.489592	-0.2459	-0.433139	-0.474992	-0.13637	-0.10265	-0.61134	-0.478777	-0.445318	0.193553	-0.502859	0.04606	2.22e-19	0.03611	0.002724	0.1042	0.02077	2.756e-19	3.705e-18	0.02176	0.007953	0.00681	0.008549	1.748e-18	1.535e-18
PAAD	EMT-intermediate	-0.223611	-0.225452	-0.172985	-0.0290998	-0.209028	-0.284783	-0.324582	-0.228299	-0.285142	-0.15825	-0.22267	-0.287296	-0.289154	-0.242118	-0.283696	-0.268295	-0.302427	-0.172992	-0.136008	-0.329333	-0.419745	-0.227115	-0.125738	-0.338865	-0.173078	-0.255677	-0.265026	-0.13637	-0.10265	-0.61134	-0.376526	-0.241783	0.014106	-0.273041	0.03845	0.01227	0.065105	0.01258	0.09722	0.041005	1.249e-19	3.352e-18	1.4885e-17	0.01272	0.0070735	0.007923	1.0143e-18	7.376e-19
PAAD	EMT-high	0.240393	-0.0417597	-0.0956992	0.276829	-0.196666	-0.00175427	0.23659	-0.0257081	-0.0911623	0.0719402	0.352907	0.484105	-0.239626	-0.112105	-0.141703	-0.235027	-0.256067	0.0263104	0.565868	-0.329333	-0.419745	-0.111632	-0.2405	-0.364383	-0.29822	-0.298789	-0.266868	-0.13637	-0.10265	-0.61134	-0.248526	-0.290414	-0.471638	-0.0892182	0.04485	0.01967	0.07451	0.0264	0.1119	0.04489	3.386e-19	1.476e-18	3.527e-17	0.006679	0.009709	0.009622	4.639e-18	3.992e-19
BLCA	EMT-low	-0.512402	-0.529798	-0.450716	-0.504249	-0.454706	-0.406379	-0.392474	-0.43176	-0.200243	-0.469209	-0.442256	-0.473567	-0.351947	-0.375171	-0.450892	-0.227048	-0.247185	-0.35614	-0.523646	-0.381632	-0.207301	-0.363681	-0.266613	-0.393375	-0.303061	-0.258395	-0.314969	-0.148124	-0.288539	-0.185257	-0.259888	-0.356642	-0.018031	-0.220444	0.1336	9.814e-18	0.02617	0.02321	0.1552	0.02403	1.887e-19	1.261e-17	5.829e-19	0.0248	0.01335	0.00326	5.313e-19	2.502e-19
BLCA	EMT-intermediate	-0.314508	-0.386443	-0.418571	-0.449275	-0.404394	-0.396704	-0.401229	-0.360871	-0.197282	-0.4354	-0.336239	-0.2869	-0.322563	-0.372226	-0.398558	-0.227048	-0.198084	-0.344467	-0.400875	-0.381632	-0.207301	-0.350953	-0.23594	-0.340365	-0.301772	-0.259701	-0.314969	-0.148124	-0.288539	-0.185257	-0.237293	-0.415014	-0.0855047	-0.21006	0.14575	6.5475e-18	0.03427	0.025295	0.14455	0.03143	1.7885e-19	2.6385e-18	5.8335e-19	0.02317	0.014725	0.0043845	2.449e-19	2.018e-19
BLCA	EMT-high	-0.0142108	0.098145	0.164679	0.279787	-0.0429673	-0.140699	0.0987658	-0.118701	-0.184842	0.417459	-0.0641258	0.319924	-0.0648024	-0.169361	-0.185949	-0.146024	-0.320824	0.146137	0.406645	-0.381632	-0.207301	-0.271905	-0.118086	-0.255991	-0.292511	-0.208037	-0.314969	-0.148124	-0.288539	-0.185257	-0.16886	-0.369429	-0.420706	-0.117866	0.18955	0.03009	0.075555	0.04178	0.14825	0.046845	-4.8135e-20	2.7325e-19	6.186e-21	0.014655	0.01313	0.0038165	1.0835e-18	2.951e-19
UCEC	EMT-low	-0.556597	-0.406129	-0.167023	-0.38314	-0.302745	-0.247164	-0.292984	-0.397132	-0.482211	-0.287595	-0.338946	-0.540451	-0.405527	-0.251848	-0.387968	-0.186313	-0.338874	-0.283373	-0.607515	-0.349219	-0.178617	-0.301557	-0.316002	-0.356089	-0.14696	-0.128093	-0.254784	-0.111274	-0.460289	-0.232723	-0.18498	-0.290932	-0.270382	-0.306888	0.1718	0	0.03152	0.03365	0.1523	0.0002901	3.061e-19	6.416e-19	8.355e-19	6.509e-18	0.007878	1.568e-18	2.661e-19	1.147e-19
UCEC	EMT-intermediate	-0.424004	-0.348241	-0.0944393	-0.106369	-0.274225	-0.245274	-0.178921	-0.330978	-0.386074	-0.142261	-0.298378	-0.38482	-0.36305	-0.262822	-0.310385	-0.218447	-0.338568	-0.203255	-0.50062	-0.349219	-0.166781	-0.269443	-0.249581	-0.124247	-0.166623	-0.24628	-0.254784	-0.111274	-0.460289	-0.232723	-0.181649	-0.268022	-0.191747	-0.27408	0.1678	2.021e-18	0.03367	0.04333	0.1756	4.724e-18	3.078e-19	3.472e-19	1.252e-18	7.657e-19	0.01228	1.508e-17	4.282e-19	1.234e-19
UCEC	EMT-high	-0.251685	-0.0817417	-0.0504944	0.0780068	-0.155579	0.0919648	-0.0377936	-0.122715	-0.396412	0.0528747	-0.231488	0.265443	-0.471078	-0.333208	-0.218412	-0.191336	-0.339935	-0.127102	-0.284603	-0.349219	-0.278792	-0.178586	-0.306831	-0.296429	-0.182802	-0.308958	-0.254784	-0.111274	-0.460289	-0.232723	-0.188255	-0.447955	-0.455044	-0.282959	0.2546	9.3255e-19	0.054265	0.04045	0.1285	0.016035	-4.3895e-20	1.51305e-20	-2.902e-19	9.679e-19	0.01242	6.0895e-18	2.6065e-18	7.8315e-20
LGG	EMT-low	-0.0390895	-0.211224	-0.163282	-0.214468	-0.198284	-0.174471	-0.26214	-0.326815	-0.270609	-0.308667	-0.37834	-0.37671	-0.339683	-0.195334	-0.282431	-0.452372	-0.464151	-0.284821	-0.204021	-0.325424	-0.275211	-0.301152	0.297296	-0.250871	-0.268108	-0.342472	-0.166812	-0.17302	-0.390756	-0.115101	-0.121102	-0.151722	-0.255859	-0.237968	0.06109	-6.878e-20	0.033665	1.8395e-19	0.02939	0.030225	1.21e-19	2.202e-21	1.73e-18	0.011055	8.5975e-21	1.20195e-19	-3.325e-19	-4.983e-20
LGG	EMT-intermediate	-0.285676	-0.26776	-0.416842	-0.431423	-0.197836	-0.149606	-0.42803	-0.341669	-0.417791	-0.414014	-0.303943	-0.296593	-0.316012	-0.291364	-0.274558	-0.452372	-0.464151	-0.295466	-0.346545	-0.325424	-0.275211	-0.301152	-0.212428	-0.250871	-0.381499	-0.397717	-0.166812	-0.17302	-0.390756	-0.128684	-0.124022	-0.148811	-0.185082	-0.280977	0.069795	2.5785e-19	0.02576	1.7535e-19	0.02918	0.030145	7.2e-22	5.237e-20	1.216e-18	0.012705	2.6265e-20	4.928e-19	1.703e-19	1.15e-19
LGG	EMT-high	-0.315735	-0.132395	-0.222835	-0.136703	-0.131042	-0.0731892	-0.155568	-0.16984	-0.140656	-0.095068	-0.111536	-0.0669671	-0.243749	-0.328689	-0.124559	-0.452372	-0.0587123	-0.176204	0.2434	-0.325424	-0.275211	-0.301152	-0.529213	-0.250871	-0.290291	-0.353312	-0.166812	-0.17302	-0.390756	-0.156256	-0.103316	-0.148033	-0.190061	-0.306009	0.09675	3.935e-18	0.045695	1.27e-18	0.03809	0.041475	1.68e-19	2.33e-19	2.4135e-18	0.009406	1.9745e-19	-4.6875e-20	-9.5085e-19	2.8865e-19
STAD	EMT-low	-0.375491	-0.278338	-0.63826	-0.575386	-0.478219	-0.501937	-0.553041	-0.555192	-0.536661	-0.685905	-0.294367	-0.67152	-0.575946	-0.156395	-0.497346	-0.395396	-0.298452	-0.105774	-0.744139	-0.251289	-0.370133	-0.33774	-0.362479	-0.368887	-0.211276	-0.355775	-0.450619	-0.20122	-0.260607	-0.24491	-0.353802	-0.349962	-0.114802	-0.439766	0.1043	1.669e-18	0.03815	0.04836	0.1502	0.02351	3.983e-19	3.561e-19	3.485e-19	0.01023	0.004904	0.01925	1.655e-18	2.078e-19
STAD	EMT-intermediate	-0.347579	-0.137161	-0.275154	-0.180816	-0.207938	-0.309496	-0.228725	-0.251824	-0.294531	-0.25191	-0.204033	-0.229848	-0.0801166	-0.135282	-0.272847	-0.333271	-0.302164	-0.0767576	-0.304087	-0.251289	-0.370133	-0.247172	-0.314148	-0.274368	-0.239065	-0.373382	-0.273931	-0.20122	-0.260607	-0.24288	-0.274606	-0.283402	-0.120572	-0.352834	0.1035	1.126e-17	0.0515	0.05381	0.1766	0.03961	9.23e-20	3.827e-20	1.041e-18	0.01435	0.005628	0.02949	1.745e-18	8.45e-19
STAD	EMT-high	0.0352135	-0.035461	0.248501	0.204939	-0.0668353	-0.141415	0.156559	-0.0113281	0.0306304	0.331234	-0.0636253	0.515836	0.08157	-0.130039	-0.261152	-0.325069	-0.286116	-0.0391163	0.721049	-0.251289	-0.370133	-0.220304	-0.296223	-0.260412	-0.221942	-0.335964	-0.450619	-0.20122	-0.260607	-0.37443	-0.175306	-0.284675	-0.103577	-0.0673183	0.1018	0.009582	0.07706	0.06416	0.1621	0.0574	1.819e-19	3.316e-20	1.068e-18	0.01063	0.005381	0.02834	4.129e-18	1.11e-18
TGCT	EMT-low	-0.660319	-0.365715	-0.403874	-0.348784	-0.432444	-0.429402	-0.38	-0.423699	-0.298722	-0.400573	-0.338719	-0.479092	-0.178549	-0.258383	-0.508969	-0.33044	-0.39001	-0.452718	-0.678985	-0.293875	-0.682419	-0.429465	-0.46461	-0.44304	-0.376213	-0.354056	-0.623057	-0.543319	-0.343087	-0.470781	-0.122687	-0.314623	-0.422146	-0.447718	0.23	0.005306	0.0342	0.1543	0.1794	0.0638	4.507e-20	2.318e-19	4.892e-18	0.02764	0.03755	0.001051	1.053e-18	0.0002084
TGCT	EMT-intermediate	-0.21145	-0.161875	-0.253174	-0.190601	-0.0914088	-0.172944	-0.295002	-0.235338	-0.149196	-0.22402	-0.212684	-0.266288	-0.2353	-0.24342	-0.0916706	-0.334507	-0.344111	-0.051416	-0.131815	-0.293875	-0.349116	-0.213137	-0.347514	-0.422788	-0.300719	-0.333655	-0.261034	-0.543319	-0.343087	-0.470781	-0.13168	-0.357868	-0.259359	-0.186338	0.2165	0.01628	0.04984	0.17145	0.2141	0.1118	4.359e-19	-4.6455e-19	5.8165e-18	0.036815	0.039555	0.016265	2.215e-18	0.0016295
TGCT	EMT-high	0.165745	-0.0263121	-0.223316	-0.167393	-0.306896	-0.110271	-0.0732678	0.0175335	-0.248263	0.268224	0.0761202	-0.0228105	-0.235775	-0.452881	-0.0445947	-0.451589	-0.212365	-0.0511921	0.245989	-0.293875	-0.682419	0.20211	-0.089408	-0.314605	-0.164352	-0.0502807	-0.19402	-0.543319	0.0243803	-0.470781	-0.327497	-0.118693	0.273191	-0.167118	0.2286	0.03134	0.06865	0.197	0.197	0.1248	1.101e-18	8.719e-19	8.317e-18	0.02607	0.03077	0.005448	1.597e-17	2.68e-18
LUAD	EMT-low	-0.531833	-0.505207	-0.560602	-0.596176	-0.634273	-0.462752	-0.596081	-0.466544	-0.52756	-0.558155	-0.538487	-0.563595	-0.371943	-0.466428	-0.463839	-0.259618	-0.316173	-0.440455	-0.393211	-0.296332	-0.363818	-0.462056	-0.208338	-0.21473	-0.173494	-0.441022	-0.468376	-0.161303	-0.375509	-0.455102	-0.300366	-0.434773	-0.0894493	-0.361998	0.08308	0.01583	0.08972	0.07696	0.1686	0.04245	-3.353e-22	3.869e-19	1.609e-18	0.01626	0.004652	0.01861	5.651e-19	0.003594
LUAD	EMT-intermediate	-0.376211	-0.243834	-0.369065	-0.352646	-0.349823	-0.305142	-0.459224	-0.351514	-0.330917	-0.307685	-0.291923	-0.234152	-0.250461	-0.371893	-0.405657	-0.246668	-0.23278	-0.281498	-0.338354	-0.296332	-0.363818	-0.402966	-0.362082	-0.157047	-0.165033	-0.382567	-0.338329	-0.161303	-0.375509	-0.455102	-0.270576	-0.349009	-0.0979574	-0.259108	0.07904	0.03337	0.1072	0.1083	0.1801	0.05159	7.126e-20	9.82e-20	1.647e-18	0.01669	0.005445	0.02412	1.599e-18	0.003991
LUAD	EMT-high	-0.0609285	0.211599	-0.0826166	0.272512	0.000416082	0.022655	0.194755	0.0928673	-0.143552	-0.00697063	0.0831024	0.423598	0.155727	-0.263194	-0.165385	-0.233384	-0.0797946	0.0453308	0.183525	-0.296332	-0.16145	-0.175391	-0.205157	-0.133823	-0.129896	-0.0503403	-0.192311	-0.161303	-0.375509	-0.455102	-0.173782	-0.105888	-0.411249	-0.1371	0.07858	0.068765	0.1484	0.1441	0.2118	0.06673	3.296e-19	1.38525e-20	2.3525e-18	0.01656	0.0070375	0.033715	0.0004772	0.0039115
BRCA	EMT-low	-0.662751	-0.480713	-0.402083	-0.489528	-0.413803	-0.366574	-0.54779	-0.44423	-0.395612	-0.455107	-0.266536	-0.486502	-0.406391	-0.312386	-0.411663	-0.297335	-0.318615	-0.443058	-0.395772	-0.183897	-0.268564	-0.323705	-0.420714	-0.424511	-0.0959507	-0.42985	-0.477531	-0.197628	-0.338992	-0.322897	-0.290851	-0.301272	-0.18844	-0.37149	0.0886	1.065e-18	0.05006	0.04791	0.16475	0.02947	-1.553e-20	-7.468e-20	-1.969e-19	0.003219	0.002387	5.3215e-18	1.4365e-19	2.4115e-20
BRCA	EMT-intermediate	-0.401519	-0.360958	-0.26694	-0.170003	-0.33752	-0.2921	-0.323616	-0.336601	-0.178713	-0.194302	-0.252074	-0.315477	-0.271755	-0.253549	-0.304194	-0.259812	-0.269894	-0.310609	-0.168244	-0.183897	-0.249241	-0.292204	-0.35584	-0.347963	-0.0826733	-0.299349	-0.289	-0.197628	-0.338992	-0.322897	-0.27143	-0.294902	-0.0986757	-0.288836	0.08823	2.3465e-18	0.057725	0.04481	0.15625	0.034325	4.208e-21	6.384e-22	1.0525e-18	0.001088	0.004267	7.4255e-18	7.382e-19	2.8095e-20
BRCA	EMT-high	0.132964	-0.0755138	-0.20797	0.152692	-0.189375	-0.117564	-0.0500585	-0.013455	-0.0990178	0.0795715	-0.104933	0.356237	-0.165985	-0.307467	-0.248467	-0.192511	-0.276655	-0.119819	0.491526	-0.183897	-0.359714	-0.240203	-0.202554	-0.229969	-0.0808442	-0.30044	-0.223135	-0.197628	-0.338992	-0.322897	-0.222218	-0.264325	-0.00786246	-0.158494	0.1188	6.6865e-18	0.072535	0.035245	0.15205	0.0447	1.2035e-19	1.5185e-19	1.3005e-18	0.0052265	0.007515	0.0009325	2.0815e-18	3.613e-20
CESC	EMT-low	-0.112405	-0.262704	-0.293707	-0.35815	-0.308201	-0.412836	-0.330472	-0.443566	-0.241531	-0.308162	-0.302123	-0.407016	-0.249033	-0.230126	-0.419404	-0.16023	-0.20319	-0.299563	-0.227751	-0.440713	-0.492536	-0.411192	-0.356933	-0.375917	-0.275888	-0.311427	-0.407099	-0.181083	-0.332914	-0.407847	-0.359129	-0.300096	0.00533242	-0.294681	0.152	6.439e-18	0.03328	0.07847	0.1973	0.009369	9.35e-20	2.086e-18	5.315e-19	0.01921	0.01243	0.01731	5.732e-19	7.596e-19
CESC	EMT-intermediate	-0.285939	-0.338468	-0.371875	-0.362033	-0.300076	-0.340727	-0.313257	-0.347048	-0.337239	-0.381023	-0.300174	-0.276853	-0.275085	-0.336982	-0.341997	-0.175748	-0.201133	-0.348565	-0.128038	-0.440713	-0.492536	-0.389268	-0.318503	-0.330006	-0.355016	-0.338974	-0.407099	-0.181083	-0.332914	-0.407847	-0.328585	-0.272088	0.0831213	-0.291042	0.17105	1.383e-18	0.032745	0.06638	0.18815	0.011145	-3.6215e-20	6.3355e-19	1.3295e-18	0.018895	0.01297	0.017705	2.212e-19	7.434e-19
CESC	EMT-high	-0.204487	-0.0905833	-0.174309	-0.0868671	-0.195905	-0.0886023	-0.142733	-0.212266	-0.205126	0.0887453	-0.321492	0.0943843	-0.340426	-0.371782	-0.292415	-0.151778	-0.149173	-0.130222	-0.246924	-0.440713	-0.226986	-0.233195	-0.220246	-0.323088	-0.389687	-0.304481	-0.407099	-0.181083	-0.332914	-0.407847	-0.311399	-0.392124	-0.386608	-0.253753	0.2093	2.696e-18	0.05114	0.05487	0.1771	0.01424	-2.654e-20	4.755e-20	8.496e-19	0.01951	0.01569	0.0185	2.68e-18	1.266e-19
OV	EMT-low	-0.486776	-0.511987	-0.429576	-0.531015	-0.525658	-0.434782	-0.509069	-0.502838	-0.294952	-0.42116	-0.325664	-0.393623	-0.549172	-0.198386	-0.511415	-0.502759	-0.331135	-0.508172	-0.446023	-0.305694	-0.293078	-0.415125	-0.395636	-0.515333	-0.286886	-0.390196	-0.433952	-0.0949158	-0.357684	-0.574969	-0.445666	-0.398162	0.11529	-0.358708	0.1643	4.699e-18	0.04932	0.07036	0.1359	0.00494	2.522e-19	3.059e-19	1.88e-19	7.131e-19	0.006073	4.562e-18	3.975e-19	-7.611e-21
OV	EMT-intermediate	-0.169602	-0.325037	-0.357915	-0.243504	-0.438877	-0.363682	-0.347965	-0.382669	-0.322894	-0.248234	-0.259856	-0.224233	-0.394325	-0.302017	-0.36338	-0.502759	-0.300212	-0.242301	-0.236436	-0.305694	-0.24449	-0.323033	-0.292024	-0.356574	-0.248458	-0.294	-0.433952	-0.0949158	-0.357684	-0.574969	-0.364204	-0.277459	-0.115355	-0.317017	0.1763	5.2875e-18	0.06567	0.064745	0.1329	0.004866	-9.7305e-20	1.891e-20	1.5785e-18	3.0065e-19	0.007888	0.00027955	4.71e-20	1.678e-20
OV	EMT-high	-0.13108	-0.0731845	0.00833756	0.304026	-0.176696	-0.288288	0.183578	-0.233693	-0.0109583	0.124868	-0.246573	0.0342081	0.0979143	-0.252838	-0.17177	-0.170256	-0.292141	0.0239868	0.404147	-0.305694	-0.349249	-0.241497	-0.417246	-0.10119	-0.229809	0.0293207	-0.433952	-0.0949158	-0.357684	-0.574969	-0.227574	-0.148836	-0.315795	-0.223836	0.1779	4.87e-18	0.09797	0.06132	0.1246	0.01195	-8.173e-21	-4.231e-20	1.657e-18	1.337e-19	0.006177	0.004166	5.384e-19	0
ESCA	EMT-low	-0.0920191	-0.545672	-0.491334	-0.609354	-0.486946	-0.4005	-0.472809	-0.452864	-0.357992	-0.423809	-0.470454	-0.477793	-0.413707	-0.308201	-0.466788	-0.320969	-0.281384	-0.534839	0.0106539	-0.253215	-0.194558	-0.47302	-0.300335	-0.217965	-0.117529	-0.333979	-0.27055	-0.249078	-0.290506	-0.565955	-0.372224	-0.309157	0.119981	-0.279042	0.09198	2.9392e-18	0.019435	0.03414	0.11925	0.003831	6.944e-20	0.000743	3.745e-19	0.008247	0.002785	0.0079455	1.0029e-18	1.542e-18
ESCA	EMT-intermediate	-0.243469	-0.312209	-0.270284	-0.284503	-0.324583	-0.315363	-0.386873	-0.280958	-0.235608	-0.253291	-0.481369	-0.209447	-0.210777	-0.359058	-0.259379	-0.320969	-0.21874	-0.44775	-0.640696	-0.46286	-0.194558	-0.322813	-0.381142	-0.254847	-0.358523	-0.274151	-0.27055	-0.249078	-0.290506	-0.390768	-0.317855	-0.264517	-0.0432273	-0.247806	0.09587	8.7555e-19	0.023595	0.038555	0.13905	0.019245	3.558e-20	5.9015e-19	8.8595e-19	0.01331	0.0042875	0.012865	6.4235e-19	3.481e-19
ESCA	EMT-high	-0.346995	0.383391	0.12102	0.636187	0.265615	-0.0648578	0.259588	0.0809486	-0.000432114	0.147816	-0.0165192	0.266815	0.343706	-0.123536	-0.207742	-0.225385	-0.216557	0.343336	0.346151	-0.46286	-0.102758	-0.262027	-0.204741	-0.293367	-0.296444	-0.314321	-0.27055	-0.249078	-0.290506	-0.103714	-0.20971	-0.161655	-0.480105	-0.173644	0.1008	0.005463	0.04993	0.03875	0.1593	0.03913	4.266e-20	3.452e-20	2.578e-19	0.01047	0.005898	0.011	-4.455e-19	6.067e-20
LUSC	EMT-low	-0.558989	-0.473673	-0.601658	-0.676134	-0.581556	-0.483825	-0.465078	-0.528814	-0.525311	-0.652533	-0.202099	-0.305178	-0.349501	-0.420205	-0.536768	-0.373663	-0.188358	-0.507254	-0.35671	-0.314748	-0.26519	-0.377026	-0.412827	-0.449767	-0.323123	-0.314626	-0.510392	-0.138093	-0.254067	-0.223301	-0.290414	-0.291486	0.0239637	-0.246793	0.13	4.228e-18	0.04899	0.06648	0.1709	0.007511	1.789e-19	1.065e-19	9.588e-19	0.004308	0.004309	0.006134	2.788e-18	6.722e-19
LUSC	EMT-intermediate	-0.361652	-0.311446	-0.454172	-0.413982	-0.403568	-0.256008	-0.349289	-0.287173	-0.361118	-0.395501	-0.182365	-0.176787	-0.249503	-0.441409	-0.369424	-0.337109	-0.17644	-0.232768	-0.213359	-0.314748	-0.26519	-0.302858	-0.275895	-0.312398	-0.327876	-0.285822	-0.510392	-0.138093	-0.254067	-0.223301	-0.275114	-0.244489	-0.186336	-0.197791	0.125	0.003559	0.06824	0.084135	0.18485	0.017115	2.0275e-21	3.839e-19	4.884e-19	0.0081535	0.007149	0.014655	1.264e-17	1.999e-18
LUSC	EMT-high	-0.0678228	0.0771681	-0.154334	0.116451	0.035307	0.011885	-0.0645765	-0.0541658	-0.209595	-0.00292654	-0.225787	-0.103079	0.0692433	-0.444453	-0.108162	-0.290672	-0.085043	0.134598	-0.0405792	-0.314748	-0.26519	-0.17326	-0.248032	-0.242317	-0.27288	-0.157759	-0.145354	-0.138093	-0.254067	-0.223301	-0.234372	-0.208327	-0.376918	-0.128818	0.1264	0.02397	0.09428	0.08863	0.1941	0.02944	7.13e-20	3.84e-21	1.227e-18	0.01629	0.00899	0.01943	0.001254	0.0001794
GBM	EMT-low	-0.27548	-0.093624	-0.227454	-0.460732	-0.387392	-0.269161	-0.215053	-0.394837	-0.474673	-0.563407	-0.34091	-0.29058	-0.322131	-0.251566	-0.206184	-0.462232	-0.280714	-0.481194	-0.333085	-0.285397	-0.385149	-0.121876	0.181985	-0.433763	-0.38178	-0.438764	-0.204907	-0.141423	-0.409991	-0.564294	-0.406616	-0.326216	-0.49429	-0.392212	0.1106	0.00072835	0.091155	2.201e-19	0.065635	0.038685	6.497e-19	5.883e-19	9.044e-19	1.316e-18	4.8735e-19	1.2595e-19	1.5195e-18	6.6185e-19
GBM	EMT-intermediate	-0.367024	-0.102269	-0.382484	-0.197388	-0.397725	-0.256982	-0.365802	-0.336163	-0.274379	-0.196112	-0.302738	-0.197753	-0.333596	-0.331056	-0.270875	-0.462232	-0.288967	-0.368573	-0.313329	-0.285397	-0.385149	-0.121876	-0.0773168	-0.433763	-0.33494	-0.393775	-0.204907	-0.141423	-0.409991	-0.564294	-0.339989	-0.247337	-0.426773	-0.448013	0.117	0.01416	0.1272	4.649e-19	0.06675	0.03045	-4.706e-19	-7.195e-20	-4.109e-19	5.73e-19	9.755e-20	-1.332e-18	-7.324e-19	0.0004098
GBM	EMT-high	0.0364474	-0.072307	0.120721	0.165009	-0.0461266	-0.00358451	-0.0343597	0.242763	0.143193	0.211259	-0.0645675	-0.118502	-0.160338	-0.291985	-0.0795898	-0.462232	-0.0388079	0.0354446	0.251538	-0.285397	-0.385149	-0.121876	-0.671018	-0.433763	-0.00246801	-0.165057	-0.204907	-0.141423	-0.409991	-0.564294	-0.138886	-0.190838	-0.0122727	-0.274632	0.1064	0.05996	0.1693	3.654e-18	0.0873	0.03443	-5.909e-19	9.856e-19	1.767e-18	1.317e-19	0.001323	-1.218e-18	-1.028e-18	0.002213
PCPG	EMT-low	-0.299236	-0.44431	-0.442337	-0.356604	-0.389816	-0.407309	-0.462494	-0.3947	-0.275729	-0.322153	-0.426938	-0.55153	-0.296474	-0.374179	-0.34339	-0.39307	-0.337184	-0.354722	-0.377631	-0.130724	-0.391834	-0.480034	-0.227536	-0.204928	-0.186749	-0.155518	-0.346883	-0.189518	-0.505912	-0.504813	-0.218863	-0.242203	-0.34214	-0.396116	0.0665	-4.523e-19	0.03241	1.16e-18	0.07847	0.0377	1.843e-19	2.389e-19	8.776e-19	0.03373	5.332e-21	3.012e-19	-9.022e-19	6.808e-20
PCPG	EMT-intermediate	-0.324979	-0.318564	-0.278002	-0.241879	-0.257453	-0.335119	-0.351066	-0.379794	-0.158704	-0.343321	-0.253944	-0.314682	-0.25583	-0.342518	-0.392379	-0.357999	-0.332289	-0.322979	-0.427121	-0.130724	-0.391834	-0.480034	-0.218638	-0.245903	-0.182754	-0.142524	-0.346883	-0.189518	-0.505912	-0.504813	-0.207691	-0.231743	0.148951	-0.257369	0.069855	1.503e-18	0.04134	1.2595e-18	0.076045	0.03651	-6.005e-22	1.271e-19	3.284e-19	0.035925	0.0002028	3.5935e-19	4.8405e-19	4.0147e-21
PCPG	EMT-high	0.0308304	-0.2158	-0.00194647	0.0254563	-0.189077	-0.265934	-0.109557	-0.049838	-0.289241	-0.0949925	0.0954468	0.223216	-0.204371	-0.367748	-0.300057	-0.396716	-0.309221	-0.169035	0.716575	-0.130724	-0.391834	-0.480034	-0.220817	-0.223139	-0.177466	-0.118543	-0.346883	-0.189518	-0.505912	-0.504813	-0.151617	-0.191771	0.002112	-0.399588	0.07307	1.2315e-18	0.053025	1.1642e-18	0.0641	0.043865	9.674e-20	3.3985e-19	1.137e-18	0.01646	1.6205e-18	1.138e-21	5.2875e-19	5.6935e-20
LIHC	EMT-low	-0.50538	-0.465333	-0.476097	-0.378865	-0.435647	-0.387387	-0.303936	-0.308014	-0.485888	-0.562892	-0.319948	-0.34869	-0.171294	-0.311724	-0.420807	-0.300482	-0.257891	-0.375812	-0.396334	-0.0831819	-0.24381	-0.362419	-0.406552	-0.525737	-0.379095	-0.451477	-0.408342	-0.298834	-0.133553	-0.437968	-0.277283	-0.405227	-0.0717436	-0.270202	0.1114	2.443e-18	0.03499	0.01003	0.1063	2.799e-18	2.875e-20	0.001614	0.01728	1.126e-18	0.01159	0.001485	-1.433e-18	1.292e-19
LIHC	EMT-intermediate	-0.368723	-0.325692	-0.356856	-0.242301	-0.330523	-0.366296	-0.230808	-0.282988	-0.399197	-0.391367	-0.229679	-0.274076	-0.170869	-0.264308	-0.27829	-0.26605	-0.338545	-0.273704	-0.342649	-0.0831819	-0.24381	-0.336587	-0.286125	-0.253236	-0.379095	-0.369641	-0.408342	-0.298834	-0.133553	-0.437968	-0.255699	-0.350901	0.0126377	-0.203917	0.1181	8.1845e-18	0.061655	0.007563	0.1047	1.9155e-18	1.258e-19	1.1418e-18	0.020725	2.5685e-18	0.012335	0.003937	5.8925e-19	-3.905e-19
LIHC	EMT-high	0.160864	0.00722014	-0.172102	-0.134646	-0.0728617	-0.229488	-0.169115	-0.219883	-0.29648	-0.261656	0.160222	0.529723	-0.140419	-0.285845	-0.283001	-0.311984	-0.410107	-0.204586	-0.0615801	-0.0831819	-0.24381	-0.278756	-0.0854765	-0.325327	-0.104671	-0.324392	-0.408342	-0.298834	-0.133553	-0.437968	-0.252318	-0.3348	-0.354233	-0.150523	0.1513	0.0006045	0.08541	0.027445	0.10013	0.0013498	1.05415e-20	2.0895e-18	0.017375	2.495e-18	0.01317	1.9e-05	1.406e-18	1.0865e-18
HNSC	EMT-low	0.0393965	-0.434981	-0.48081	-0.514706	-0.432003	-0.426531	-0.250448	-0.463126	-0.470809	-0.575331	-0.30289	-0.200646	-0.410142	-0.338261	-0.410067	-0.216585	-0.27944	-0.383448	-0.217998	-0.506259	-0.441896	-0.395404	-0.370238	-0.386772	-0.17558	-0.204857	-0.4311	-0.276654	-0.259545	-0.106316	-0.288987	-0.196501	0.189338	-0.379718	0.1328	0.01739	0.02811	0.04147	0.1638	0.01736	8.713e-20	5.137e-18	4.337e-19	0.02631	0.01049	0.01517	1.759e-18	0.008835
HNSC	EMT-intermediate	-0.214208	-0.212728	-0.342179	-0.26633	-0.213394	-0.327991	-0.180329	-0.351651	-0.271549	-0.312241	-0.240862	-0.0843551	-0.242258	-0.258706	-0.316869	-0.225421	-0.245019	-0.253941	-0.0201438	-0.506259	-0.441896	-0.343652	-0.284427	-0.371427	-0.30765	-0.293101	-0.4311	-0.276654	-0.259545	-0.106316	-0.262142	-0.201756	-0.0627163	-0.299035	0.1506	0.008582	0.04316	0.04098	0.1642	0.01591	2.532e-19	1.656e-18	6.81e-20	0.02027	0.01169	0.01425	5.747e-19	0.0008668
HNSC	EMT-high	-0.382448	0.117198	-0.108316	0.180562	-0.106725	-0.0583207	-0.0394344	-0.161083	-0.0466987	0.135038	-0.232874	0.035403	-0.0898204	-0.299439	-0.317279	-0.243051	-0.157512	0.0125904	0.074635	-0.506259	-0.0601483	-0.291934	-0.176902	-0.23397	-0.361258	-0.346973	-0.4311	-0.276654	-0.259545	-0.106316	-0.154713	-0.206726	-0.489762	-0.181159	0.16275	0.01559	0.059655	0.028555	0.1548	0.03182	2.7435e-19	5.5685e-19	4.9905e-19	0.0172	0.013865	0.01068	9.7305e-19	1.125e-18
SARC	EMT-low	-0.565005	-0.418621	-0.643551	-0.674791	-0.397408	-0.409807	-0.3343	-0.388777	-0.480971	-0.574988	-0.37878	-0.429788	-0.516379	-0.177941	-0.335612	-0.406321	-0.225939	-0.347782	-0.526567	-0.303434	-0.186948	-0.375622	-0.382736	-0.356142	-0.265816	-0.133869	-0.382347	-0.162003	-0.427157	-0.35656	-0.369028	-0.159446	0.0623399	-0.427133	0.08724	0.001811	0.01863	4.195e-19	0.09668	0.06166	2.166e-19	3.002e-19	2.028e-18	0.01012	0.007333	6.838e-19	-9.971e-19	0
SARC	EMT-intermediate	-0.0642614	-0.311794	-0.345344	-0.381804	-0.356621	-0.348313	-0.249558	-0.316018	-0.225833	-0.32627	-0.300462	-0.198204	-0.414785	-0.222594	-0.289207	-0.345137	-0.231009	-0.208463	-0.207405	-0.303434	-0.572351	-0.338543	-0.304721	-0.284645	-0.272598	-0.12153	-0.382347	-0.162003	-0.427157	-0.35656	-0.309468	-0.154192	-0.121804	-0.364549	0.099475	0.02967	0.07039	0.0006325	0.12385	0.078835	3.4655e-20	5.514e-19	5.6555e-18	0.01488	0.0084725	1.4635e-18	9.78e-21	2.352e-18
SARC	EMT-high	-0.285292	-0.350592	-0.236303	0.0714666	-0.377789	-0.364193	-0.179769	-0.34392	-0.164081	-0.109261	-0.278939	-0.220767	-0.387851	-0.268879	-0.273538	-0.416361	-0.213881	-0.0886933	0.146108	-0.303434	-0.572351	-0.335703	-0.490172	-0.32634	-0.272587	-0.114421	-0.382347	-0.162003	-0.427157	-0.35656	-0.260412	-0.139141	-0.473008	-0.24792	0.1474	0.06011	0.1279	0.02916	0.1267	0.06817	7.868e-20	4.144e-20	3.663e-18	8.531e-18	0.01109	1.625e-18	-5.702e-20	0.0001414
KIRP	EMT-low	-0.305887	-0.27129	-0.350942	-0.580705	-0.302459	-0.108591	-0.500769	-0.168965	-0.437702	-0.459855	-0.385551	-0.445562	-0.245076	-0.283276	-0.18777	-0.168613	-0.233228	-0.430135	-0.292276	-0.155362	-0.321465	-0.14824	-0.432631	-0.332066	-0.1099	-0.499041	-0.416506	-0.133467	-0.406333	-0.388589	-0.136481	-0.420562	-0.0694651	-0.317868	0.075095	5.437e-18	0.074405	0.05953	0.11915	0.03807	3.2915e-19	4.235e-19	6.684e-18	0.017055	0.00063405	2.1845e-19	1.146e-18	4.3865e-19
KIRP	EMT-intermediate	-0.314076	-0.235261	-0.360321	-0.325241	-0.283717	-0.0954017	-0.425069	-0.147813	-0.345741	-0.214264	-0.317472	-0.309553	-0.23425	-0.352357	-0.14891	-0.171137	-0.218161	-0.363778	-0.294925	-0.0564154	-0.321465	-0.142527	-0.408326	-0.31643	-0.117063	-0.452282	-0.416506	-0.133467	-0.406333	-0.388589	-0.138621	-0.267199	0.0848947	-0.376178	0.09029	0.002255	0.1057	0.06305	0.1176	0.03657	2.66e-20	1.288e-18	0.009598	0.01398	0.002889	3.652e-19	2.209e-19	1.897e-19
KIRP	EMT-high	0.401804	-0.0348403	0.0330188	0.143139	-0.0386271	-0.0685426	-0.0320763	-0.0865128	-0.198972	-0.0862227	-0.0420264	0.0766051	-0.182505	-0.337676	-0.0457495	-0.0927641	-0.174742	-0.0714169	0.00404823	-0.657413	-0.321465	-0.0992715	-0.107138	-0.23054	-0.0744103	-0.0818299	-0.416506	-0.133467	-0.406333	-0.388589	-0.122137	-0.192656	0.0354994	-0.258953	0.1126	0.01696	0.1431	0.08094	0.1207	0.04443	3.196e-19	4.427e-19	0.005423	0.007034	0.002388	2.544e-19	0.001402	1.039e-19
KIRC	EMT-low	-0.117992	-0.498761	-0.251735	-0.313542	-0.498083	-0.441398	-0.252865	-0.410097	-0.133007	-0.2664	-0.476405	-0.331159	-0.420842	-0.0610619	-0.44772	-0.314061	-0.129443	-0.460312	-0.258592	-0.398107	-0.518769	-0.390081	-0.46312	-0.31611	-0.150198	-0.313496	-0.587132	-0.206787	-0.341564	-0.532799	-0.21053	-0.25849	0.0881056	-0.427548	0.02847	0.02059	0.07244	0.01991	0.1438	0.08027	1.875e-19	5.231e-19	5.899e-19	0.01755	0.001308	0.004734	5.956e-19	0.0007204
KIRC	EMT-intermediate	0.192793	-0.153772	-0.102076	-0.101302	-0.15446	-0.283442	-0.121521	-0.234249	-0.0925036	-0.0934621	-0.211108	-0.181227	-0.238103	-0.0843948	-0.205118	-0.114169	-0.13463	-0.189752	-0.0878057	-0.398107	-0.518769	-0.258536	-0.138697	-0.294291	-0.162177	-0.260055	-0.26399	-0.206787	-0.341564	-0.532799	-0.197951	-0.247316	0.130295	-0.210042	0.03778	0.03784	0.09034	0.03665	0.1764	0.1029	2.454e-19	2.081e-19	4.941e-19	0.04015	0.004694	0.01943	9.229e-19	0.0007434
KIRC	EMT-high	0.255702	0.0184069	-0.295507	-0.314593	-0.225879	-0.189938	-0.107653	-0.188894	-0.160806	0.00865699	0.26191	0.286645	-0.29787	-0.136367	-0.226542	-0.24286	-0.100929	-0.0428197	0.519297	-0.398107	-0.518769	-0.231489	-0.0487902	-0.252199	-0.103861	-0.194594	-0.0163688	-0.206787	-0.341564	-0.532799	-0.127499	-0.135194	-0.107443	-0.309916	0.061505	0.04826	0.0983	0.03346	0.18035	0.1073	1.07805e-20	1.04105e-19	3.8545e-19	0.03105	0.005654	0.016575	5.954e-19	3.559e-19
[truncated: 11 more columns]
